# Supplementary material for: Pasteurella multocida from deep nasal swabs and tracheobronchial lavage in bovine calves from Sweden
Source: Acta Vet Scand. 2024 Nov 5;66:58. doi: 10.1186/s13028-024-00781-7 (PMC11539715; doi:10.1186/s13028-024-00781-7)
Supplement: Supplementary file 1 — Additional file 1. [file 13028_2024_781_MOESM1_ESM.xlsx]

## Sheet: Tabell kalvar maj 2024
Supplementary Table 1. Background data for the 171 calves selected from the field investigations for inclusion in the study (48 calves sampled twice) and culture results for the 219 samples of deep nasal swabs (DNS) and tracheobronchial lavage fluid (TBL) collected from the calves.
Farm ID	Calf group	Sampling occasion in calf group	Typ	Calf ID	Sampling occasion of calf	Age (days)	Date of farm visit	DNS culture result	TBL culture result	Rectal temperature (0C)	Eye secretions	Nasal discharge (0-2)	Cough and/or abnormal respiratory sounds (0-2)	Calf considered: healty/ suspected BRD	Volume of TBL retracted (ml)
1	1A	1	Meat	435	1	171	1997-11-17	Other bacteria	Pasteurella multocida	39.4	Yes	Yes	Yes	Healthy	3
1	1A	1	Meat	67	1	19	1997-11-17	Other bacteria	Other bacteria	39	No	No	No	Healthy	3
1	1A	1	Meat	64	1	26	1997-11-17	Other bacteria	Negative culture	39	Yes	No	Yes	Healthy	5
1	1A	1	Meat	62	1	26	1997-11-17	Pasteurella multocida	Negative culture	40.8	No	Yes	Yes	Suspected BRD	No data
1	1A	1	Meat	59	1	32	1997-11-17	Other bacteria	Negative culture	39	Yes	No	No	Healthy	No data
1	1A	1	Meat	11	1	92	1997-11-17	Other bacteria	Negative culture	39.1	No	No	No	Healthy	2
2	2B	1	Meat	984	1	No data	1997-12-18	Other bacteria	Other bacteria	40.7	No	Yes	Yes	Suspected BRD	No data
2	2B	1	Meat	973	1	No data	1997-12-18	Other bacteria	Other bacteria	40	No	Yes	Yes	Suspected BRD	No data
2	2A	1	Meat	965	1	No data	1997-11-06	Moraxella bovoculi	Moraxella bovoculi	39.3	No	No	No	Healthy	2
2	2A	2	Meat	965	2	No data	1997-12-09	Other bacteria	Negative culture	39.8	No	No	Yes	Suspected BRD	3
2	2B	1	Meat	960	1	No data	1997-12-18	Pasteurella multocida	Pasteurella multocida	39.8	No	No	Yes	Suspected BRD	5
2	2A	1	Meat	957	1	No data	1997-11-06	Moraxella bovoculi	Moraxella bovoculi	39.3	No	No	No	Healthy	1
2	2A	2	Meat	957	2	No data	1997-12-09	Pasteurella multocida	Other bacteria	40.3	No	Yes	Yes	Suspected BRD	2
2	2B	1	Meat	955	1	No data	1997-12-18	Pasteurella multocida	Other bacteria	39.9	No	No	Yes	Suspected BRD	5
2	2A	1	Meat	951	1	No data	1997-11-06	Pasteurella multocida	Pasteurella multocida	39.9	No	Yes	Yes	Suspected BRD	2
2	2A	2	Meat	951	2	No data	1997-12-09	Other bacteria	Negative culture	39.7	No	Yes	Yes	Suspected BRD	3
2	2A	1	Meat	950	1	No data	1997-11-06	Other bacteria	Other bacteria	41.2	No	Yes	Yes	Suspected BRD	4
2	2A	2	Meat	950	2	No data	1997-12-09	Pasteurella multocida	Pasteurella multocida	38.7	No	Yes	Yes	Healthy	3
2	2C	1	Meat	37	1	No data	1998-03-09	Pasteurella multocida	Negative culture	40.6	No	Yes	No	Suspected BRD	2
2	2C	1	Meat	35	1	No data	1998-03-09	Pasteurella multocida	Pasteurella multocida	40.9	Yes	Yes	Yes	Suspected BRD	4
2	2C	1	Meat	34	1	No data	1998-03-09	Other bacteria	Negative culture	39	No	No	Yes	Healthy	6
2	2C	2	Meat	34	2	No data	1998-04-22	Pasteurella multocida	Negative culture	38.3	No	Yes	Yes	Healthy	4
2	2C	1	Meat	33	1	No data	1998-03-09	Pasteurella multocida	Other bacteria	40.2	Yes	Yes	Yes	Suspected BRD	4
2	2C	2	Meat	33	2	No data	1998-04-22	Other bacteria	Negative culture	38.6	No	Yes	Yes	Healthy	3
2	2C	1	Meat	10	1	No data	1998-03-09	Other bacteria	Negative culture	39.6	No	Yes	Yes	Suspected BRD	No data
2	2C	2	Meat	10	2	No data	1998-04-22	Other bacteria	Negative culture	39.9	No	Yes	Yes	Suspected BRD	4
2	2C	1	Meat	9	1	No data	1998-03-09	Pasteurella multocida	Negative culture	39.6	No	No	No	Healthy	3
2	2C	2	Meat	9	2	No data	1998-04-22	Other bacteria	Pasteurella multocida	39.1	No	No	No	Healthy	6
5	5A	1	Meat	1750	1	65	1998-01-19	Other bacteria	Other bacteria	39.4	No	Yes	No	Healthy	4
5	5A	1	Meat	1749	1	66	1998-01-19	Pasteurella multocida	Pasteurella multocida	38.8	No	No	No	Healthy	5
5	5A	1	Meat	1743	1	63	1998-01-19	Other bacteria	Negative culture	39.8	No	Yes	Yes	Suspected BRD	No data
5	5A	1	Meat	1739	1	130	1998-01-19	Pasteurella multocida	Pasteurella multocida	39.3	No	No	No	Healthy	5
5	5A	1	Meat	1737	1	68	1998-01-19	Pasteurella multocida	Pasteurella multocida	40.2	No	Yes	Yes	Suspected BRD	3
5	5A	1	Meat	1387	1	88	1998-01-19	Other bacteria	Negative culture	40.1	No	Yes	No	Suspected BRD	5
6	6B	1	Meat	789	1	76	1999-05-11	Other bacteria	Negative culture	39.2	No	Yes	Yes	Healthy	2
6	6B	1	Meat	784	1	78	1999-05-11	Other bacteria	Negative culture	39.6	No	No	No	Healthy	0.5
6	6B	1	Meat	779	1	83	1999-05-11	Other bacteria	Negative culture	38.8	No	Yes	Yes	Healthy	2
6	6B	1	Meat	776	1	103	1999-05-11	Other bacteria	Negative culture	39.3	No	Yes	No	Healthy	2
6	6B	1	Meat	769	1	131	1999-05-11	Other bacteria	Negative culture	39.3	No	No	Yes	Healthy	2
6	6B	1	Meat	755	1	101	1999-05-11	Pasteurella multocida	Negative culture	39.5	No	Yes	Yes	Healthy	3
6	6A	2	Meat	425	1	No data	1998-03-10	Other bacteria	Negative culture	39	No	No	No	Healthy	3
6	6A	1	Meat	428	1	74	1998-02-03	Pasteurella multocida	Pasteurella multocida	39	No	No	Yes	Healthy	3
6	6A	1	Meat	429	1	46	1998-02-03	Pasteurella multocida	Negative culture	40	Yes	No	No	Suspected BRD	3
6	6A	2	Meat	429	2	81	1998-03-10	Pasteurella multocida	Negative culture	38.7	No	Yes	Yes	Healthy	5
6	6A	1	Meat	433	1	No data	1998-02-03	Mannheimia haemolytica	Pasteurella multocida	39.1	No	No	Yes	Healthy	5
6	6A	1	Meat	444	1	129	1998-02-03	Pasteurella multocida	Pasteurella multocida	39.7	No	Yes	Yes	Suspected BRD	4
6	6A	2	Meat	444	2	164	1998-03-10	Pasteurella multocida	Pasteurella multocida	40.9	No	Yes	Yes	Suspected BRD	No data
6	6A	2	Meat	519	1	135	1998-03-10	Pasteurella multocida	Negative culture	39	No	Yes	Yes	Healthy	5
6	6A	1	Meat	520	1	89	1998-02-03	Other bacteria	Negative culture	38.6	No	Yes	No	Healthy	2
7	7A	1	Meat	2039	1	98	1998-01-26	Pasteurella multocida	Pasteurella multocida	38.7	No	No	Yes	Healthy	3
7	7A	2	Meat	2039	2	128	1998-02-25	Pasteurella multocida	Pasteurella multocida	38.8	No	No	No	Healthy	7
7	7A	1	Meat	1193	1	84	1998-01-26	Other bacteria	Negative culture	39.8	No	Yes	Yes	Suspected BRD	3
7	7A	1	Meat	1190	1	93	1998-01-26	Pasteurella multocida	Negative culture	39.5	No	Yes	Yes	Healthy	2
7	7A	2	Meat	1190	2	123	1998-02-25	Pasteurella multocida	Negative culture	39.5	No	No	Yes	Healthy	3
7	7A	1	Meat	1189	1	99	1998-01-26	Other bacteria	Negative culture	39.1	No	Yes	Yes	Healthy	3
7	7A	2	Meat	1189	2	129	1998-02-25	Other bacteria	Negative culture	39.3	No	No	Yes	Healthy	6
7	7A	1	Meat	1187	1	102	1998-01-26	Pasteurella multocida	Negative culture	39.6	No	Yes	Yes	Suspected BRD	2
7	7A	1	Meat	1016	1	113	1998-01-26	Pasteurella multocida	Pasteurella multocida	39.9	No	Yes	Yes	Suspected BRD	6
7	7A	2	Meat	1016	2	143	1998-02-25	Pasteurella multocida	Negative culture	39.5	No	No	Yes	Healthy	4
9	9A	1	Meat	7058	1	94	1998-01-15	Pasteurella multocida	Negative culture	39	Yes	Yes	No	Healthy	1
9	9A	2	Meat	5063	1	No data	1998-03-16	Pasteurella multocida	Negative culture	39.1	No	No	No	Healthy	5
9	9A	2	Meat	5062	1	No data	1998-03-16	Pasteurella multocida	Pasteurella multocida	40.4	No	Yes	Yes	Suspected BRD	5
9	9A	1	Meat	5057	1	105	1998-01-15	Other bacteria	Negative culture	38.1	No	No	No	Healthy	1
9	9A	1	Meat	5047	1	154	1998-01-15	Other bacteria	Negative culture	38.7	No	Yes	Yes	Healthy	No data
9	9A	2	Meat	5045	1	No data	1998-03-16	Other bacteria	Other bacteria	39.2	No	No	Yes	Healthy	3
10	10B	1	Meat	9742	1	No data	1999-02-03	Other bacteria	Other bacteria	40.2	No	No	No	Healthy	5
10	10B	1	Meat	9728	1	No data	1999-02-03	Other bacteria	Pasteurella multocida	39.6	No	Yes	Yes	Suspected BRD	3
10	10B	2	Meat	9728	2	No data	1999-03-24	Other bacteria	Pasteurella multocida	39.2	Yes	Yes	Yes	Healthy	4
10	10B	1	Meat	9727	1	No data	1999-02-03	Other bacteria	Other bacteria	39.5	Yes	Yes	Yes	Healthy	7
10	10B	2	Meat	9727	2	No data	1999-03-24	Other bacteria	Negative culture	38.8	No	No	Yes	Healthy	5
10	10B	1	Meat	9725	1	No data	1999-02-03	Pasteurella multocida	Pasteurella multocida	38.9	No	Yes	No	Healthy	8
10	10B	2	Meat	9725	2	No data	1999-03-24	Pasteurella multocida	Pasteurella multocida	39.2	No	Yes	No	Healthy	7
10	10B	1	Meat	9706	1	No data	1999-02-03	Pasteurella multocida	Negative culture	39.2	No	No	No	Healthy	4
10	10B	2	Meat	9706	2	No data	1999-03-24	Pasteurella multocida	Negative culture	39.5	No	No	Yes	Healthy	3
10	10B	1	Meat	9692	1	No data	1999-02-03	Other bacteria	Negative culture	40.4	No	Yes	No	Suspected BRD	9
10	10B	2	Meat	9692	2	No data	1999-03-24	Other bacteria	Negative culture	39.3	No	Yes	Yes	Healthy	6
10	10A	2	Meat	9259	1	121	1998-05-19	Other bacteria	Pasteurella multocida	39.9	Yes	Yes	Yes	Suspected BRD	6
10	10A	2	Meat	9254	1	124	1998-05-19	Other bacteria	Negative culture	39.4	No	No	Yes	Healthy	3
10	10A	1	Meat	9237	1	115	1998-03-31	Pasteurella multocida	Negative culture	39.2	No	No	Yes	Healthy	No data
10	10A	1	Meat	9234	1	69	1998-03-31	Pasteurella multocida	Negative culture	39.4	No	No	No	Healthy	6
10	10A	2	Meat	9234	2	118	1998-05-19	Other bacteria	Other bacteria	40	No	Yes	Yes	Suspected BRD	4
10	10A	1	Meat	9221	1	110	1998-03-31	Pasteurella multocida	Negative culture	40.1	No	Yes	No	Suspected BRD	4
10	10A	2	Meat	9221	2	159	1998-05-19	Other bacteria	Negative culture	39.3	No	No	Yes	Healthy	3
10	10A	1	Meat	9205	1	58	1998-03-31	Pasteurella multocida	Pasteurella multocida	39.3	No	Yes	Yes	Healthy	5
10	10A	2	Meat	9205	2	107	1998-05-19	Other bacteria	Negative culture	40.9	No	Yes	Yes	Suspected BRD	4
11	11A	1	Meat	6073	1	58	1998-04-28	Pasteurella multocida	Negative culture	38.6	No	Yes	Yes	Healthy	3
11	11A	1	Meat	6051	1	56	1998-04-28	Other bacteria	Pasteurella multocida	40.6	No	Yes	No	Suspected BRD	8
11	11A	2	Meat	6051	2	91	1998-06-02	Pasteurella multocida	Pasteurella multocida	39.2	No	Yes	No	Healthy	6
11	11A	2	Meat	1011	1	89	1998-06-02	Pasteurella multocida	Pasteurella multocida	40.2	No	No	Yes	Suspected BRD	4
11	11B	1	Meat	876	1	47	1999-04-28	Other bacteria	Negative culture	40	Yes	Yes	No	Suspected BRD	2
11	11B	1	Meat	842	1	57	1999-04-28	Other bacteria	Other bacteria	39.8	No	Yes	No	Suspected BRD	3.4
11	11B	1	Meat	838	1	59	1999-04-28	Pasteurella multocida	Negative culture	38.9	No	Yes	Yes	Healthy	1.5
11	11B	1	Meat	828	1	43	1999-04-28	Pasteurella multocida	Pasteurella multocida	38.7	No	Yes	Yes	Healthy	3
11	11B	1	Meat	655	1	48	1999-04-28	Pasteurella multocida	Pasteurella multocida	39.7	No	Yes	No	Suspected BRD	1.5
11	11A	1	Meat	91	1	58	1998-04-28	Pasteurella multocida	Pasteurella multocida	39.2	No	Yes	Yes	Healthy	10
11	11A	2	Meat	91	2	93	1998-06-02	Pasteurella multocida	Negative culture	38	No	Yes	Yes	Healthy	10
11	11A	1	Meat	72	1	49	1998-04-28	Pasteurella multocida	Pasteurella multocida	39.8	No	Yes	Yes	Suspected BRD	10
11	11A	2	Meat	72	2	84	1998-06-02	Pasteurella multocida	Negative culture	39.8	No	No	Yes	Suspected BRD	1
13	13A	1	Meat	7446	1	No data	1998-09-24	Pasteurella multocida	Other bacteria	41	No	Yes	Yes	Suspected BRD	4
13	13A	2	Meat	7446	2	No data	1998-10-27	Other bacteria	Negative culture	38.8	No	No	No	Healthy	3
13	13A	1	Meat	7235	1	No data	1998-09-24	Other bacteria	Pasteurella multocida	41.4	No	Yes	Yes	Suspected BRD	10
13	13A	2	Meat	7235	2	No data	1998-10-27	Pasteurella multocida	Negative culture	38.9	No	Yes	Yes	Healthy	1
13	13A	1	Meat	7060	1	No data	1998-09-24	Other bacteria	Negative culture	39.4	No	No	Yes	Healthy	4
13	13A	2	Meat	7060	2	No data	1998-10-27	Other bacteria	Other bacteria	39	No	No	No	Healthy	10
13	13A	1	Meat	6093	1	No data	1998-09-24	Other bacteria	Pasteurella multocida	39.5	No	Yes	No	Healthy	8
13	13A	2	Meat	6093	2	No data	1998-10-27	Other bacteria	Other bacteria	39.1	No	No	Yes	Healthy	6
13	13A	1	Meat	1302	1	No data	1998-09-24	Other bacteria	Other bacteria	39.2	No	Yes	Yes	Healthy	4
13	13A	2	Meat	1302	2	No data	1998-10-27	Other bacteria	Negative culture	38.7	No	Yes	No	Healthy	3
13	13A	1	Meat	62	1	No data	1998-09-24	Other bacteria	Pasteurella multocida	39.7	No	Yes	No	Suspected BRD	14
13	13A	2	Meat	62	2	No data	1998-10-27	Other bacteria	Negative culture	38.9	No	No	No	Healthy	4
15	15A	1	Meat	7356	1	No data	1998-10-26	Other bacteria	Negative culture	40	No	No	Yes	Suspected BRD	3
15	15A	1	Meat	5905	1	No data	1998-10-26	Other bacteria	Pasteurella multocida	39.5	No	Yes	Yes	Healthy	6
15	15A	1	Meat	2173	1	No data	1998-10-26	Other bacteria	Negative culture	39.2	No	Yes	Yes	Healthy	No data
15	15A	1	Meat	1163	1	No data	1998-10-26	Other bacteria	Other bacteria	39.7	No	No	Yes	Suspected BRD	8
15	15A	1	Meat	1089	1	No data	1998-10-26	Other bacteria	Other bacteria	39.6	No	No	Yes	Suspected BRD	No data
15	15A	1	Meat	43	1	No data	1998-10-26	Other bacteria	Negative culture	39.2	No	Yes	Yes	Healthy	4
16	16A	1	Meat	6146	1	91	1998-10-26	Other bacteria	Negative culture	39.7	No	Yes	Yes	Suspected BRD	2
16	16A	1	Meat	3132	1	102	1998-10-26	Other bacteria	Negative culture	39.6	No	Yes	Yes	Suspected BRD	3
16	16A	1	Meat	1702	1	105	1998-10-26	Other bacteria	Negative culture	39.6	No	Yes	Yes	Suspected BRD	4
16	16A	1	Meat	1700	1	109	1998-10-26	Other bacteria	Other bacteria	39.6	No	Yes	Yes	Suspected BRD	5
16	16A	1	Meat	86	1	128	1998-10-26	Other bacteria	Negative culture	38.7	No	Yes	Yes	Healthy	4
16	16A	1	Meat	64	1	79	1998-10-26	Other bacteria	Negative culture	39.4	Yes	No	Yes	Healthy	4
17	17A	1	Dairy	1137	1	No data	1998-10-27	Other bacteria	Trueperella pyogenes	40.4	Yes	Yes	Yes	Suspected BRD	No data
17	17A	1	Dairy	1130	1	No data	1998-10-27	Other bacteria	Pasteurella multocida	39.3	No	Yes	Yes	Healthy	7
17	17A	1	Dairy	1129	1	No data	1998-10-27	Other bacteria	Pasteurella multocida	39.6	Yes	Yes	Yes	Suspected BRD	15
17	17A	1	Dairy	1127	1	No data	1998-10-27	Trueperella pyogenes	Negative culture	39.5	No	Yes	Yes	Healthy	4
17	17A	1	Dairy	628	1	No data	1998-10-27	Other bacteria	Negative culture	40.2	No	Yes	Yes	Suspected BRD	4
17	17A	1	Dairy	623	1	No data	1998-10-27	Other bacteria	Negative culture	40.2	No	Yes	Yes	Suspected BRD	4
18	18A	1	Meat	7331	1	75	1998-10-27	Other bacteria	Negative culture	41.4	No	Yes	Yes	Suspected BRD	No data
18	18A	1	Meat	7127	1	72	1998-10-27	Other bacteria	Negative culture	40.4	No	No	Yes	Suspected BRD	5
18	18A	1	Meat	1123	1	95	1998-10-27	Other bacteria	Other bacteria	39.7	No	Yes	Yes	Suspected BRD	10
18	18A	1	Meat	1080	1	122	1998-10-27	Other bacteria	Other bacteria	39.9	No	Yes	Yes	Suspected BRD	6
18	18A	1	Meat	190	1	95	1998-10-27	Other bacteria	Negative culture	39.3	No	Yes	Yes	Healthy	6
22	22A	1	Meat	2562	1	92	1999-02-17	Pasteurella multocida	Negative culture	38.7	No	Yes	No	Healthy	4
22	22A	2	Meat	2562	2	132	1999-03-29	Other bacteria	Negative culture	39	No	Yes	Yes	Healthy	No data
22	22A	2	Meat	2108	1	142	1999-03-29	Other bacteria	Pasteurella multocida	39.2	Yes	Yes	Yes	Healthy	5
22	22A	1	Meat	1049	1	91	1999-02-17	Other bacteria	Negative culture	39.3	No	No	Yes	Healthy	5
22	22A	2	Meat	1049	2	131	1999-03-29	Other bacteria	Other bacteria	39	No	Yes	Yes	Healthy	No data
22	22A	1	Meat	818	1	83	1999-02-17	Pasteurella multocida	Negative culture	40.9	No	Yes	No	Suspected BRD	8
22	22A	2	Meat	818	2	123	1999-03-29	Pasteurella multocida	Negative culture	39.4	No	Yes	Yes	Healthy	3
22	22A	1	Meat	143	1	104	1999-02-17	Other bacteria	Negative culture	39.3	No	Yes	No	Healthy	7
22	22A	2	Meat	143	2	144	1999-03-29	Other bacteria	Other bacteria	40	No	Yes	Yes	Suspected BRD	5
22	22A	1	Meat	141	1	124	1999-02-17	Other bacteria	Negative culture	38.9	No	Yes	No	Healthy	10
22	22A	2	Meat	141	2	164	1999-03-29	Other bacteria	Negative culture	39.5	No	Yes	No	Healthy	3
25	25A	1	Meat	6035	1	94	1999-05-11	Other bacteria	Other bacteria	39.9	No	Yes	Yes	Suspected BRD	2
25	25A	1	Meat	1178	1	105	1999-05-11	Other bacteria	Negative culture	39.1	No	Yes	No	Healthy	2
25	25A	1	Meat	1060	1	130	1999-05-11	Other bacteria	Negative culture	39.1	No	Yes	No	Healthy	3
25	25A	1	Meat	1053	1	104	1999-05-11	Pasteurella multocida	Negative culture	39	No	Yes	No	Healthy	0.5
25	25A	1	Meat	193	1	92	1999-05-11	Other bacteria	Other bacteria	39.1	No	Yes	Yes	Healthy	2
25	25A	1	Meat	53	1	94	1999-05-11	Other bacteria	Negative culture	39.9	No	Yes	No	Suspected BRD	3
28	28A	1	Meat	7067	1	86	1999-10-18	Pasteurella multocida	Pasteurella multocida	39.1	Yes	Yes	Yes	Healthy	5
28	28A	1	Meat	5079	1	104	1999-10-18	Pasteurella multocida	Pasteurella multocida	40.1	No	No	Yes	Suspected BRD	5
28	28A	1	Meat	1138	1	88	1999-10-18	Pasteurella multocida	Negative culture	39.7	Yes	Yes	Yes	Suspected BRD	2
28	28A	1	Meat	1077	1	113	1999-10-18	Pasteurella multocida	Pasteurella multocida	40.3	No	No	Yes	Suspected BRD	15
28	28A	1	Meat	310	1	97	1999-10-18	Other bacteria	Negative culture	39.2	No	Yes	Yes	Healthy	10
29	29A	1	Dairy	7123	1	53	1999-10-19	Other bacteria	Negative culture	39.8	No	No	Yes	Suspected BRD	3
29	29A	1	Dairy	942	1	20	1999-10-19	Other bacteria	Trueperella pyogenes	40	Yes	No	No	Suspected BRD	12
29	29A	1	Dairy	938	1	60	1999-10-19	Other bacteria	Negative culture	39.3	No	Yes	Yes	Healthy	3
29	29A	1	Dairy	937	1	63	1999-10-19	Other bacteria	Negative culture	39.2	No	No	No	Healthy	7
29	29A	1	Dairy	935	1	79	1999-10-19	Pasteurella multocida	Trueperella pyogenes	39	Yes	No	Yes	Healthy	10
31	31A	1	Meat	7920	1	44	1999-10-19	Other bacteria	Negative culture	40.7	Yes	Yes	Yes	Suspected BRD	3
31	31A	1	Meat	7919	1	46	1999-10-19	Other bacteria	Negative culture	40.1	No	Yes	Yes	Suspected BRD	3
31	31A	1	Meat	7626	1	44	1999-10-19	Other bacteria	Negative culture	39.3	No	Yes	Yes	Healthy	3
31	31A	1	Meat	7607	1	116	1999-10-19	Other bacteria	Pasteurella multocida	39.4	No	No	Yes	Healthy	6
31	31A	1	Meat	6274	1	91	1999-10-19	Other bacteria	Negative culture	39.6	No	Yes	Yes	Suspected BRD	14
31	31A	1	Meat	1154	1	58	1999-10-19	Other bacteria	Negative culture	40.3	No	No	Yes	Suspected BRD	10
33	33A	1	Meat	3579	1	62	1999-11-08	Other bacteria	Negative culture	39.8	No	No	Yes	Suspected BRD	4
33	33A	1	Meat	3571	1	91	1999-11-08	Pasteurella multocida	Negative culture	39.5	No	No	Yes	Healthy	4
33	33A	1	Meat	3553	1	66	1999-11-08	Other bacteria	Negative culture	40.2	No	Yes	Yes	Suspected BRD	6
33	33A	1	Meat	3549	1	83	1999-11-08	Other bacteria	Negative culture	40.7	No	Yes	Yes	Suspected BRD	3
33	33A	1	Meat	3520	1	87	1999-11-08	Other bacteria	Negative culture	39	No	Yes	Yes	Healthy	2
34	34A	1	Meat	7208	1	77	1999-11-08	Pasteurella multocida	Negative culture	39.8	No	No	No	Healthy	2
34	34A	1	Meat	7205	1	79	1999-11-08	Other bacteria	Negative culture	39.5	No	No	No	Healthy	3
34	34A	1	Meat	3715	1	78	1999-11-08	Other bacteria	Negative culture	39.9	No	No	Yes	Suspected BRD	3
34	34A	1	Meat	400	1	109	1999-11-08	Pasteurella multocida	Negative culture	39.9	No	No	Yes	Suspected BRD	4
34	34A	1	Meat	398	1	133	1999-11-08	Other bacteria	Negative culture	39.8	No	Yes	Yes	Suspected BRD	3
34	34A	1	Meat	396	1	134	1999-11-08	Other bacteria	Pasteurella multocida	39.6	No	No	Yes	Suspected BRD	4
35	35A	1	Meat	33	1	No data	1999-11-08	Other bacteria	Negative culture	41.2	Yes	Yes	Yes	Suspected BRD	3
35	35A	1	Meat	30	1	No data	1999-11-08	Pasteurella multocida	Pasteurella multocida	39.6	Yes	Yes	Yes	Suspected BRD	4
35	35A	1	Meat	29	1	No data	1999-11-08	Other bacteria	Negative culture	40.6	Yes	Yes	Yes	Suspected BRD	5
35	35A	1	Meat	28	1	No data	1999-11-08	Other bacteria	Negative culture	39.6	No	No	Yes	Suspected BRD	3
35	35A	1	Meat	25	1	No data	1999-11-08	Pasteurella multocida	Pasteurella multocida	41.2	Yes	Yes	Yes	Suspected BRD	4
35	35A	1	Meat	22	1	No data	1999-11-08	Other bacteria	Negative culture	39.8	Yes	Yes	Yes	Suspected BRD	2
36	36A	1	Meat	7212	1	97	1999-11-09	Other bacteria	Negative culture	39.6	No	Yes	No	Suspected BRD	No data
36	36A	1	Meat	7202	1	43	1999-11-09	Other bacteria	Negative culture	39.1	No	No	Yes	Healthy	No data
36	36A	1	Meat	7201	1	65	1999-11-09	Other bacteria	Negative culture	38.9	No	No	Yes	Healthy	3
36	36A	1	Meat	7099	1	51	1999-11-09	Pasteurella multocida	Negative culture	39.1	Yes	No	Yes	Healthy	No data
36	36A	1	Meat	7090	1	50	1999-11-09	Pasteurella multocida	Negative culture	39.3	No	Yes	Yes	Healthy	3
36	36A	1	Meat	7058	1	54	1999-11-09	Other bacteria	Pasteurella multocida	39.6	No	Yes	Yes	Suspected BRD	8
40	40A	1	Dairy	2137	1	47	2000-04-10	Other bacteria	Negative culture	39	No	No	No	Healthy	4
40	40A	2	Dairy	2137	2	76	2000-05-09	Pasteurella multocida	Negative culture	39.4	Yes	No	No	Healthy	3
40	40A	1	Dairy	482	1	19	2000-04-10	Pasteurella multocida	Pasteurella multocida	39.6	No	No	No	Healthy	No data
40	40A	2	Dairy	482	2	48	2000-05-09	Pasteurella multocida	Negative culture	39.6	No	No	Yes	Suspected BRD	5
40	40A	1	Dairy	477	1	37	2000-04-10	Pasteurella multocida	Other bacteria	41.1	No	No	Yes	Suspected BRD	5
40	40A	2	Dairy	477	2	66	2000-05-09	Other bacteria	Negative culture	38.6	No	No	Yes	Healthy	3
40	40A	1	Dairy	473	1	66	2000-04-10	Pasteurella multocida	Negative culture	38.8	No	No	Yes	Healthy	4
40	40A	2	Dairy	473	2	95	2000-05-09	Pasteurella multocida	Negative culture	39	No	No	Yes	Healthy	4
40	40A	1	Dairy	472	1	70	2000-04-10	Pasteurella multocida	Negative culture	39.5	Yes	Yes	Yes	Healthy	3
40	40A	2	Dairy	472	2	99	2000-05-09	Pasteurella multocida	Other bacteria	39.8	Yes	Yes	Yes	Suspected BRD	4
40	40A	1	Dairy	471	1	73	2000-04-10	Other bacteria	Negative culture	39	Yes	No	Yes	Healthy	12
40	40A	2	Dairy	471	2	102	2000-05-09	Other bacteria	Other bacteria	39	No	No	Yes	Healthy	4
44	44A	1	Meat	472	1	86	2000-05-10	Other bacteria	Negative culture	39.5	No	Yes	Yes	Healthy	4
44	44A	1	Meat	245	1	73	2000-05-10	Other bacteria	Negative culture	38.9	No	Yes	Yes	Healthy	3
44	44A	1	Meat	105	1	79	2000-05-10	Other bacteria	Negative culture	39.8	No	Yes	Yes	Suspected BRD	3
44	44A	1	Meat	60	1	73	2000-05-10	Other bacteria	Negative culture	39.2	No	Yes	Yes	Healthy	4
44	44A	1	Meat	59	1	73	2000-05-10	Other bacteria	Negative culture	38.8	No	No	No	Healthy	3
44	44A	1	Meat	58	1	79	2000-05-10	Other bacteria	Negative culture	38.9	No	No	No	Healthy	3
46	46A	1	Dairy	1175	1	25	2000-06-07	Pasteurella multocida	Negative culture	39.4	No	Yes	Yes	Healthy	5
46	46A	2	Dairy	1175	2	45	2000-06-27	Pasteurella multocida	Negative culture	39.4	No	Yes	No	Healthy	4
46	46A	1	Dairy	1169	1	68	2000-06-07	Pasteurella multocida	Negative culture	39.4	No	No	No	Healthy	4
46	46A	2	Dairy	1169	2	88	2000-06-27	Other bacteria	Negative culture	39.4	No	No	No	Healthy	4
46	46A	1	Dairy	1168	1	71	2000-06-07	Pasteurella multocida	Negative culture	39.7	No	Yes	Yes	Suspected BRD	4
46	46A	2	Dairy	1168	2	91	2000-06-27	Pasteurella multocida	Negative culture	39.3	No	No	Yes	Healthy	4
46	46A	1	Dairy	1166	1	83	2000-06-07	Other bacteria	Pasteurella multocida	38.9	No	Yes	Yes	Healthy	4
46	46A	2	Dairy	1166	2	103	2000-06-27	Other bacteria	Pasteurella multocida	38.9	Yes	No	Yes	Healthy	4
46	46A	1	Dairy	454	1	37	2000-06-07	Pasteurella multocida	Negative culture	40.1	No	No	Yes	Suspected BRD	7
46	46A	2	Dairy	454	2	57	2000-06-27	Pasteurella multocida	Negative culture	39.5	No	No	Yes	Healthy	4
46	46A	1	Dairy	452	1	73	2000-06-07	Other bacteria	Other bacteria	39.4	Yes	Yes	Yes	Healthy	4
46	46A	2	Dairy	452	2	93	2000-06-27	Other bacteria	Pasteurella multocida	39	No	No	Yes	Healthy	4

## Sheet: Blad1
Antal av Calf ID	Kolumnetiketter
Radetiketter	Diseased	Healthy	Totalsumma
Mannheimia haemolytica	0	0.00775194	0.00456621
Moraxella bovoculi	0	0.0155039	0.00913242
Other bacteria	0.633333	0.589147	0.607306
Pasteurella multocida	0.366667	0.379845	0.374429
Trueperella pyogenes	0	0.00775194	0.00456621
Totalsumma	1	1	1
