# Supplementary material for: Pasteurella multocida from deep nasal swabs and tracheobronchial lavage in bovine calves from Sweden
Source: Acta Vet Scand. 2024 Nov 5;66:58. doi: 10.1186/s13028-024-00781-7 (PMC11539715; doi:10.1186/s13028-024-00781-7)
Supplement: Supplementary file 2 — Additional file 2. [file 13028_2024_781_MOESM2_ESM.xlsx]

## Sheet: Sample_QC_58 samples of project
Additional file 2 (.xls) Supplemantary Table 2. Details on the analysis parameters and FastQC data for whole-genome sequencing and genome assembly of 56 isolates of Pasteurella multocida from deep nasal swabs (DNS) and tracheobronchial lavage(TBL) from calves. Colony material was collected from blood agar plates for DNA extraction using a Qiagen EZ1 DNA Tissue Kit (Qiagen, Halden, Germany). Nexte…
Sequence quality control
Sample ID (T=tracehobronchial lavage; N=deep nasal swab)	Approximated Genome Size (Mbases)	N50 (Assembled)	Contig Count (Assembled)
11 T	2.5	114913	130
11 N	2.5	114913	141
126 T	2.4	45885	319
126 N	2.4	50197	334
138 N	2.2	49502	152
138 T	2.4	61303	243
139 N	2.2	45758	149
139 T	2.4	58589	241
150 N	2.3	56947	331
150 T	2.3	53458	321
153 N	2.3	86007	277
153 T	2.3	81263	267
21 N	2.5	114913	133
21 T	2.5	114913	152
254 N	2.3	66099	230
254 T	2.3	59281	215
269 N	2.4	57523	287
269 T	2.4	57523	300
287 N	2.5	79572	195
287 T	2.5	83808	182
29 N	2.3	60045	232
29 T	2.3	59141	241
2 N	2.3	53514	248
2 T	2.3	52927	253
30 N	2.3	65137	231
30 T	2.3	59141	251
316 N	2.4	52183	317
316 T	2.5	82784	154
319 N	2.5	104444	138
319 T	2.5	88962	150
320 N	2.4	63737	286
320 T	2.4	63737	308
32 N	2.5	108139	172
32 T	2.3	54252	203
34 N	2.3	54208	202
34 T	2.5	82784	225
364 N	2.5	82645	181
364 T	2.5	82645	195
367 N	2.5	76921	214
367 T	2.5	92897	188
39 N	2.3	61264	268
39 T	2.3	61844	211
40 N	2.3	61876	247
40 T	2.4	55916	379
43 N	2.3	55916	318
43 T	2.3	51182	337
492 N	2.5	75312	169
492 T	2.5	90885	164
69 N	2.4	55761	331
69 T	2.3	55880	309
73 N	2.3	51120	330
73 T	2.3	51120	308
79 N	2.5	108690	151
79 T	2.5	123166	164
86 N	2.4	109540	96
86 T	2.5	108139	169
Program arguments
Trimmomatic
-phred33
ILLUMINACLIP:$illum_adaptors_path:2:30:5:1:TRUE LEADING:3 TRAILING:3 MAXINFO:40:0.2 MINLEN:36
SPAdes
--careful
Pilon
Bowtie2-build -f -very-sensitive-local
Bowtie2 -x –phred33 –very-sensitive-local –no-unal
cgMLST Settings
Date: Oct 15, 2019 1:07 PM
cgMLST Target Definer version: 1.5 (linux)
Ridom SeqSphere+ version: 6.0.2
Resulting Targets:
1609 targets were defined for cgMLST (1560693 bases)
397 targets were used as Accessory targets (397077 bases)
43 targets were discarded
Seed Genome:
* NZ_CP008918.1 (27-AUG-2019), 2271840 bases, 2049 genes with CDS (Pasteurella multocida strain ATCC 43137, complete genome)
Penetration Query Genomes (3):
* NZ_CP015569.1 (11-JAN-2018), 2530586 bases, 2421 genes with CDS (Pasteurella multocida strain USDA-ARS-USMARC-60385 chromosome, complete genome)
* NZ_CP037861.1 (22-JUN-2019), 2349898 bases, 2301 genes with CDS (Pasteurella multocida subsp. multocida strain HN01 chromosome, complete genome)
* NZ_CP037865.1 (22-JUN-2019), 2333292 bases, 2318 genes with CDS (Pasteurella multocida subsp. multocida strain HN02 chromosome, complete genome)
Exclude Sequences (1):
* NC_017035.1 (26-AUG-2019), 5360 bases, 7 genes with CDS (Pasteurella multocida subsp. multocida str. HN06 plasmid, complete sequence)
Seed Genome Filters:
* Minimum Length Filter (requires >=50 bases)
* Start Codon Filter (requires start codon at beginning of the gene)
* Stop Codon Filter (requires single stop codon at end of gene)
* Homologous Gene Filter (requires no multiple copies of gene with BLAST overlap>=100bp, identity>=90.0%)
* Gene Overlap Filter (requires no overlap with other genes >4 bases)
* Exclude Sequences Filter (requires no BLAST hit with overlap>=100bp, identity>=90.0% in exclude sequence)
Query Genome BLAST Search:
* Requires BLAST hit with overlap=100%, identity>=90.0% in every query genome
* BLAST options: Word size=11, Mismatch penalty=-1, Match reward=1, Gap open costs=5, Gap extension costs=2
Penetration Query Genomes Filters:
* Stop Codon Percentage Filter (requires single stop codon at end of gene in >80% penetration query genomes)
BLAST version 2.2.12
Citation: Altschul SF, Gish W, Miller W, Myers EW, Lipman DJ. 1990. Basic local alignment search tool. J Mol Biol 215:403-410.
DETAILS
Progress:
* cgMLST target search start at Oct 15, 2019 1:06 PM
* 2049 targets found in seed genome NZ_CP008918.1 (27-AUG-2019), 2271840 bases, 2049 genes (Pasteurella multocida strain ATCC 43137, complete genome)
* 1926 targets after filtering seed genome NZ_CP008918.1 (27-AUG-2019), 2271840 bases, 2049 genes (Pasteurella multocida strain ATCC 43137, complete genome)
* 1864 targets after blasting against NZ_CP015569.1 (11-JAN-2018), 2530586 bases, 2421 genes with CDS (Pasteurella multocida strain USDA-ARS-USMARC-60385 chromosome, complete genome)
* 1641 targets after blasting against NZ_CP037861.1 (22-JUN-2019), 2349898 bases, 2301 genes with CDS (Pasteurella multocida subsp. multocida strain HN01 chromosome, complete genome)
* 1611 targets after blasting against NZ_CP037865.1 (22-JUN-2019), 2333292 bases, 2318 genes with CDS (Pasteurella multocida subsp. multocida strain HN02 chromosome, complete genome)
* cgMLST target search ended at Oct 15, 2019 1:06 PM
cgMLST Genome Coverage:
* 68.7% of Seed genome NZ_CP008918.1 (27-AUG-2019), 2271840 bases, 2049 genes with CDS (Pasteurella multocida strain ATCC 43137, complete genome) bases covered by cgMLST targets
* 61.7% of Query genome NZ_CP015569.1 (11-JAN-2018) bases covered by cgMLST targets
* 66.4% of Query genome NZ_CP037861.1 (22-JUN-2019) bases covered by cgMLST targets
* 66.9% of Query genome NZ_CP037865.1 (22-JUN-2019) bases covered by cgMLST targets
TARGET DETAILS
Seed Genome Start Codon Filter: filtered out 2 targets (discarded)
DR93_RS06790, DR93_RS10720
Seed Genome Stop Codon Filter: filtered out 27 targets (discarded)
DR93_RS00380, DR93_RS00565, DR93_RS01000, DR93_RS01320, DR93_RS01430,
DR93_RS01520, DR93_RS02320, DR93_RS02370, DR93_RS02445, DR93_RS03190,
DR93_RS03895, DR93_RS04805, DR93_RS05445, DR93_RS05800, DR93_RS06540,
DR93_RS06595, DR93_RS07735, DR93_RS07795, DR93_RS07875, DR93_RS09220,
DR93_RS09905, DR93_RS09920, DR93_RS10580, DR93_RS10615, DR93_RS10620,
DR93_RS10685, DR93_RS10705
Seed Genome Homologous Gene Filter: filtered out 14 targets (discarded)
DR93_RS00010, DR93_RS00925, DR93_RS01125, DR93_RS01435, DR93_RS01725,
DR93_RS02040, DR93_RS02970, DR93_RS03550, DR93_RS04405, DR93_RS09900,
DR93_RS10365, DR93_RS10550, DR93_RS10625, DR93_RS10695
Seed Genome Gene Overlap Filter: filtered out 80 targets (moved to Accessory)
DR93_RS00275, DR93_RS00545, DR93_RS00755, DR93_RS00775, DR93_RS00780,
DR93_RS00785, DR93_RS00805, DR93_RS01050, DR93_RS01085, DR93_RS01470,
DR93_RS01530, DR93_RS02100, DR93_RS02355, DR93_RS02380, DR93_RS02460,
DR93_RS02470, DR93_RS02490, DR93_RS02555, DR93_RS02625, DR93_RS02720,
DR93_RS02775, DR93_RS02835, DR93_RS02885, DR93_RS03060, DR93_RS03505,
DR93_RS03700, DR93_RS03745, DR93_RS03870, DR93_RS03945, DR93_RS04200,
DR93_RS04285, DR93_RS04305, DR93_RS04475, DR93_RS04585, DR93_RS04870,
DR93_RS04980, DR93_RS05140, DR93_RS05220, DR93_RS05320, DR93_RS05390,
DR93_RS05655, DR93_RS05720, DR93_RS05750, DR93_RS05790, DR93_RS05880,
DR93_RS05975, DR93_RS05990, DR93_RS06000, DR93_RS06415, DR93_RS06660,
DR93_RS06835, DR93_RS06940, DR93_RS06975, DR93_RS07200, DR93_RS07620,
DR93_RS07635, DR93_RS07725, DR93_RS07905, DR93_RS07945, DR93_RS07965,
DR93_RS08270, DR93_RS08375, DR93_RS08395, DR93_RS08480, DR93_RS08565,
DR93_RS08620, DR93_RS08810, DR93_RS08830, DR93_RS09090, DR93_RS09110,
DR93_RS09170, DR93_RS09245, DR93_RS09275, DR93_RS09310, DR93_RS09340,
DR93_RS09475, DR93_RS09480, DR93_RS09620, DR93_RS10055, DR93_RS10610
Query Genome BLAST Search: filtered out 315 targets (moved to Accessory)
DR93_RS00015, DR93_RS00195, DR93_RS00355, DR93_RS00500, DR93_RS00505,
DR93_RS00520, DR93_RS00525, DR93_RS00530, DR93_RS00535, DR93_RS00540,
DR93_RS00550, DR93_RS00555, DR93_RS00560, DR93_RS00570, DR93_RS00575,
DR93_RS00760, DR93_RS00765, DR93_RS00770, DR93_RS00790, DR93_RS00795,
DR93_RS00800, DR93_RS00810, DR93_RS00815, DR93_RS00820, DR93_RS00825,
DR93_RS00995, DR93_RS01005, DR93_RS01010, DR93_RS01015, DR93_RS01020,
DR93_RS01045, DR93_RS01055, DR93_RS01060, DR93_RS01065, DR93_RS01070,
DR93_RS01075, DR93_RS01380, DR93_RS01445, DR93_RS01450, DR93_RS01455,
DR93_RS01460, DR93_RS01465, DR93_RS01510, DR93_RS01550, DR93_RS01555,
DR93_RS01560, DR93_RS01690, DR93_RS01745, DR93_RS01750, DR93_RS01755,
DR93_RS01775, DR93_RS01785, DR93_RS01790, DR93_RS01795, DR93_RS01825,
DR93_RS01830, DR93_RS01835, DR93_RS01840, DR93_RS01845, DR93_RS01850,
DR93_RS01855, DR93_RS01860, DR93_RS01870, DR93_RS01875, DR93_RS02035,
DR93_RS02055, DR93_RS02090, DR93_RS02095, DR93_RS02105, DR93_RS02120,
DR93_RS02200, DR93_RS02220, DR93_RS02335, DR93_RS02420, DR93_RS02565,
DR93_RS02570, DR93_RS02620, DR93_RS02660, DR93_RS02665, DR93_RS02670,
DR93_RS02715, DR93_RS02870, DR93_RS02875, DR93_RS02880, DR93_RS02890,
DR93_RS03250, DR93_RS03330, DR93_RS03335, DR93_RS03340, DR93_RS03345,
DR93_RS03350, DR93_RS03590, DR93_RS03620, DR93_RS03625, DR93_RS03630,
DR93_RS03635, DR93_RS03735, DR93_RS03755, DR93_RS03770, DR93_RS03885,
DR93_RS04185, DR93_RS04190, DR93_RS04195, DR93_RS04315, DR93_RS04320,
DR93_RS04325, DR93_RS04330, DR93_RS04355, DR93_RS04570, DR93_RS04665,
DR93_RS04670, DR93_RS04675, DR93_RS04680, DR93_RS04685, DR93_RS04690,
DR93_RS04695, DR93_RS04700, DR93_RS04705, DR93_RS04710, DR93_RS04715,
DR93_RS04720, DR93_RS04725, DR93_RS04730, DR93_RS04735, DR93_RS04740,
DR93_RS04755, DR93_RS04770, DR93_RS04775, DR93_RS04845, DR93_RS04935,
DR93_RS05010, DR93_RS05025, DR93_RS05135, DR93_RS05145, DR93_RS05175,
DR93_RS05265, DR93_RS05270, DR93_RS05275, DR93_RS05300, DR93_RS05305,
DR93_RS05310, DR93_RS05315, DR93_RS05325, DR93_RS05370, DR93_RS05690,
DR93_RS05705, DR93_RS05830, DR93_RS05835, DR93_RS05845, DR93_RS05850,
DR93_RS05870, DR93_RS05965, DR93_RS06005, DR93_RS06010, DR93_RS06015,
DR93_RS06020, DR93_RS06025, DR93_RS06030, DR93_RS06035, DR93_RS06055,
DR93_RS06075, DR93_RS06225, DR93_RS06235, DR93_RS06240, DR93_RS06245,
DR93_RS06250, DR93_RS06255, DR93_RS06260, DR93_RS06265, DR93_RS06270,
DR93_RS06275, DR93_RS06280, DR93_RS06285, DR93_RS06290, DR93_RS06440,
DR93_RS06445, DR93_RS06730, DR93_RS06745, DR93_RS06750, DR93_RS06755,
DR93_RS06760, DR93_RS06765, DR93_RS06770, DR93_RS06795, DR93_RS06800,
DR93_RS06805, DR93_RS06810, DR93_RS06815, DR93_RS06820, DR93_RS06825,
DR93_RS06830, DR93_RS06840, DR93_RS06845, DR93_RS06850, DR93_RS06855,
DR93_RS06860, DR93_RS06865, DR93_RS06870, DR93_RS06880, DR93_RS06885,
DR93_RS06890, DR93_RS06895, DR93_RS06900, DR93_RS06905, DR93_RS06915,
DR93_RS06920, DR93_RS06925, DR93_RS06930, DR93_RS06935, DR93_RS06945,
DR93_RS06950, DR93_RS06955, DR93_RS06960, DR93_RS06965, DR93_RS06970,
DR93_RS06980, DR93_RS06985, DR93_RS06990, DR93_RS06995, DR93_RS07000,
DR93_RS07005, DR93_RS07010, DR93_RS07015, DR93_RS07020, DR93_RS07025,
DR93_RS07030, DR93_RS07035, DR93_RS07040, DR93_RS07180, DR93_RS07185,
DR93_RS07240, DR93_RS07280, DR93_RS07315, DR93_RS07335, DR93_RS07520,
DR93_RS07580, DR93_RS07615, DR93_RS07625, DR93_RS07630, DR93_RS07715,
DR93_RS07815, DR93_RS07845, DR93_RS07850, DR93_RS07855, DR93_RS07860,
DR93_RS07865, DR93_RS07895, DR93_RS07900, DR93_RS07955, DR93_RS07980,
DR93_RS07985, DR93_RS07990, DR93_RS07995, DR93_RS08000, DR93_RS08005,
DR93_RS08010, DR93_RS08060, DR93_RS08115, DR93_RS08180, DR93_RS08195,
DR93_RS08255, DR93_RS08260, DR93_RS08265, DR93_RS08275, DR93_RS08280,
DR93_RS08285, DR93_RS08290, DR93_RS08295, DR93_RS08300, DR93_RS08305,
DR93_RS08310, DR93_RS08315, DR93_RS08500, DR93_RS08570, DR93_RS08630,
DR93_RS08690, DR93_RS08985, DR93_RS08990, DR93_RS09035, DR93_RS09100,
DR93_RS09365, DR93_RS09370, DR93_RS09615, DR93_RS09625, DR93_RS09630,
DR93_RS09635, DR93_RS09640, DR93_RS09710, DR93_RS09770, DR93_RS09775,
DR93_RS09780, DR93_RS09850, DR93_RS09860, DR93_RS09915, DR93_RS09925,
DR93_RS09995, DR93_RS10000, DR93_RS10045, DR93_RS10090, DR93_RS10125,
DR93_RS10180, DR93_RS10275, DR93_RS10290, DR93_RS10295, DR93_RS10300,
DR93_RS10395, DR93_RS10400, DR93_RS10405, DR93_RS10450, DR93_RS10505,
DR93_RS10545, DR93_RS10600, DR93_RS10680, DR93_RS10725, DR93_RS10730
Penetration Query Genomes Stop Codon Percentage Filter: filtered out 2 targets (moved to Accessory)
DR93_RS05710, DR93_RS09040
Messages for NZ_CP008918.1 (27-AUG-2019), 2271840 bases, 2049 genes with CDS (Pasteurella multocida strain ATCC 43137, complete genome):
* Skipped DR93_RS10590 because location is not contiguous.
